# Supplementary material for: Doxorubicin–Mediated miR–433 Expression on Exosomes Promotes Bystander Senescence in Multiple Myeloma Cells in a DDR–Independent Manner
Source: Int J Mol Sci. 2023 Apr 6;24(7):6862. doi: 10.3390/ijms24076862 (PMC10095495; doi:10.3390/ijms24076862)
Supplement: Supplementary file 1 [file ijms-24-06862-s001.zip]

Archive with 1 entries (1 files):
- ijms-2283103-supplementary.pdf
